# Supplementary material for: Co-Formulation of Amphiphilic Cationic and Anionic Cyclodextrins Forming Nanoparticles for siRNA Delivery in the Treatment of Acute Myeloid Leukaemia
Source: Int J Mol Sci. 2022 Aug 29;23(17):9791. doi: 10.3390/ijms23179791 (PMC9456197; doi:10.3390/ijms23179791)
Supplement: Supplementary file 1 [file ijms-23-09791-s001.zip]

Archive with 1 entries (1 files):
- ijms-1878463-supplementary.pdf
